# Supplementary material for: Establishing an external quality assurance scheme for the detection of Orientia tsutsugamushi IgM in clinical samples: Strengthening quality control of scrub typhus diagnosis in Indian laboratories
Source: PLoS Negl Trop Dis. 2026 Feb 27;20(2):e0014007. doi: 10.1371/journal.pntd.0014007 (PMC12948066; doi:10.1371/journal.pntd.0014007)
Supplement: S1 File — (XLS) [file pntd.0014007.s001.xls]

## Sheet: Results
Lab ID		Low Reactive Sample	Medium Reactive Sample	High Reactive Sample	Negative Sample 01	Negative Sample 02	Result
Lab 01		1.905	1.777	1.915	0.083	0.052	CONCORDANT
Lab 02		1.946	2.133	2.339	0.024	0.023	CONCORDANT
Lab 03		1.524	1.702	2.066	0.004	0.006	CONCORDANT
Lab 04		2.725	2.887	2.726	0.049	0.051	CONCORDANT
Lab 05		3.092	3.856	2.779	0.107	0.095	CONCORDANT
Lab 06		0.826	0.853	1.055	0.091	0.112	CONCORDANT
Lab 07		1.776	2.128	2.665	0.344	0.136	CONCORDANT
Lab 08		2.3283	2.3433	2.3412	0.0514	0.0584	CONCORDANT
Lab 09		2.652	2.659	2.881	0.098	0.128	CONCORDANT
Lab 10		2.075	2.142	2.18	0.094	0.103	CONCORDANT
Mean		2.08493	2.24803	2.29472	0.09454	0.07644
Median/Assigned Value		2.0105	2.1375	2.3401	0.087	0.0767
