# Supplementary material for: Establishing an external quality assurance scheme for the detection of Orientia tsutsugamushi IgM in clinical samples: Strengthening quality control of scrub typhus diagnosis in Indian laboratories
Source: PLoS Negl Trop Dis. 2026 Feb 27;20(2):e0014007. doi: 10.1371/journal.pntd.0014007 (PMC12948066; doi:10.1371/journal.pntd.0014007)
Supplement: S3 File — (XLS) [file pntd.0014007.s003.xls]

## Sheet: Complete_Results
Lab ID	Low Reactive Sample	Medium Reactive Sample	High Reactive Sample	Negative Sample 01	Negative Sample 02	Kit Used and Cut off		Result
Lab 01	0.775	1.186	1.651	0.05	0.051	INBIOS - 0.5		CONCORDANT
Lab 02	1.292	2.089	2.715	0.035	0.043	INBIOS - > 0.5		CONCORDANT
Lab 03	2.012	3.5	2.669	0.054	0.056	J.MITRA-0.405		CONCORDANT
Lab 04	2.5533	4.4354	3.203	0.0545	0.065	J.MITRA-0.396		CONCORDANT
Lab 05	1.078	1.058	1.833	0.109	0.073	TRUSTWELL ST IgM KIT-0.273		CONCORDANT
Lab 06	1.7462	3.9165	2.6198	0.0443	0.0382	INBIOS - 0.5		CONCORDANT
Lab 07	1.857	2.473	3.648	0.088	0.113	INBIOS - 0.452		CONCORDANT
Lab 08	2.76	2.851	3.123	0.045	0.043	J.MITRA-0.445		CONCORDANT
Lab 09	1.27	2.593	3.488	0.057	0.058	J.MITRA-0.426		CONCORDANT
Lab 10	6.4396	7.9106	9.0037	0.00135	0.01986	J.MITRA-0.3524		CONCORDANT
Lab 11	4.399	8.511	6.227	0.169	0.137	J.MITRA-0.395		CONCORDANT
Lab 12	RAPID CARD	RAPID CARD	RAPID CARD	RAPID CARD	RAPID CARD	SCRUB CHECK RAPID CARD		CONCORDANT
Lab 13	2.796	3.028	3.905	0.002	0.001	J.MITRA-0.356		CONCORDANT
Lab 14	1.4852	2.4802	3.1832	0.0891	0.0922	INBIOS - 0.5		CONCORDANT
Lab 15	1.172	2.084	3.309	0.074	0.085	INBIOS - 0.500		CONCORDANT
Lab 16	2.0612	3.6576	4.303	0.0317	0.0381	J.MITRA-0.388		CONCORDANT
Lab 17	3.297	3.999	3.999	0.07	0.08	J.MITRA-0.398		CONCORDANT
Lab 18	2.2781	2.3182	2.5499	0.0089	0.1086	J.MITRA-0.3653		CONCORDANT
Lab 19	0.062	4.009	4.73	0.061	0.069	J.MITRA-0.405		DISCORDANT
Lab 20	1.834	2.796	3.198	0.099	0.125	INBIOS - 0.500		CONCORDANT
Lab 21	3.466	4.31	4.795	0.106	0.104	J.MITRA-0.418		CONCORDANT
Lab 22	1.545	2.612	3.067	0.157	0.171	INBIOS - 0.5		CONCORDANT
Lab 23	1.1077	1.5344	1.9501	0.0458	0.066	INBIOS - 0.5		CONCORDANT
Lab 24	0.929	1.158	1.517	0.136	0.073	J.MITRA-0.454		CONCORDANT
Lab 25	1.491	3.342	3.952	0.118	0.181	INBIOS - > 0.8		CONCORDANT
Lab 26	2.939	3.512	3.811	0.056	0.058	J.MITRA- >0.850		CONCORDANT
Lab 27	1.285	2.35	3.477	0.11	0.013	INBIOS - 0.5		CONCORDANT
Lab 28	2.458	2.411	2.497	0.038	0.068	J.MITRA-0.386		CONCORDANT
Lab 29	0.6259	0.7109	1.4102	0.0018	0.0012	INBIOS - 0.5		CONCORDANT
Lab 30	0.81	1.24	1.54	0.17	0.11	INBIOS - 0.5		CONCORDANT
Lab 31	1.239	1.888	2.605	0.081	0.093	INBIOS - 0.500		CONCORDANT
Lab 32	0.996	1.322	2.13	0.145	0.147	INBIOS - 0.5		CONCORDANT
Lab 33	1.3979	2.3279	3.1306	0.0394	0.0398	INBIOS - 0.500		CONCORDANT
Lab 34	2.382	2.849	2.827	0.089	0.11	INBIOS -		CONCORDANT
Lab 35	0.668	0.945	1.2	0.062	0.064	INBIOS -NC<0.2 PC >0.5		CONCORDANT
Lab 36	1.677	2.601	3.451	0.04	0.067	INBIOS - 0.500		CONCORDANT
Lab 37	1.361	1.576	1.921	0.0571	0.0549	INBIOS - 0.5		CONCORDANT
Lab 38	0.6103	0.9217	1.3476	0.0614	0.08	INBIOS - 0.5		CONCORDANT
Lab 39	2.478	2.259	2.853	0.099	0.093	INBIOS - 0.2 TO 0.5		DISCORDANT
Lab 40	0.779	1.291	1.888	0.032	0.03	INBIOS - 0.5		CONCORDANT
Lab 41	0.9761	1.0416	1.7542	0.0453	0.0337	TRUSTWELL ST IgM KIT-0.2113		CONCORDANT
Lab 42	0.911	1.669	2.055	0.083	0.093	INBIOS - 0.406		CONCORDANT
Lab 43	3.277	3.207	2.987	0	0	J.MITRA-0.428		CONCORDANT
Lab 44	1.28	2.03	2.79	0.15	0.12	INBIOS - 0.5		CONCORDANT
Lab 45	2.912	3.4072	3.7971	0.0734	0.0739	J.MITRA-0.4172		CONCORDANT
Lab 46	1.22	2.2	3.42	0.05	0.07	J.MITRA-0.40		CONCORDANT
Lab 47	2.0455	2.4557	4.1518	0.1257	0.216	INBIOS - 0.5		CONCORDANT
Lab 48	1.7355	2.856	3.117	0.3205	0.237	INBIOS - 0.5		CONCORDANT
Lab 49	0.68	1.057	2.102	0.082	0.087	INBIOS - 0.2 TO 0.5		CONCORDANT
